# Supplementary material for: Primary small cell-like hepatocellular carcinoma arising in a patient with fatty liver disease without cirrhosis: a case report and literature review
Source: Gastroenterol Rep (Oxf). 2025 Jul 19;13:goaf061. doi: 10.1093/gastro/goaf061 (PMC12275463; doi:10.1093/gastro/goaf061)
Supplement: goaf061_Supplementary_Data [file goaf061_supplementary_data.zip]

Archive with 2 entries (2 files):
- Supplementary Figure S1.tif
- Supplementary material.docx
